# Supplementary material for: From Waste to Value: Urine and Ash as Sustainable Sources for Green Ammonia and Calcium Phosphate Fertilizers
Source: Bioengineering (Basel). 2026 Jun 24;13(7):720. doi: 10.3390/bioengineering13070720 (PMC13404784; doi:10.3390/bioengineering13070720)
Supplement: Supplementary file 1 [file bioengineering-13-00720-s001.zip]

Archive with 1 entries (1 files):
- bioengineering-4346517-supplementary.pdf
